# Supplementary material for: Parameters Influencing Moisture Diffusion in Epoxy-Based Materials during Hygrothermal Ageing—A Review by Statistical Analysis
Source: Polymers (Basel). 2022 Jul 12;14(14):2832. doi: 10.3390/polym14142832 (PMC9325284; doi:10.3390/polym14142832)
Supplement: Supplementary file 1 [file polymers-14-02832-s001.zip]

Archive with 1 entries (1 files):
- polymers-1801421-supplementary.pdf
